# Supplementary material for: Multicenter Study of Cronobacter sakazakii Infections in Humans, Europe, 2017
Source: Emerg Infect Dis. 2019 Mar;25(3):515–22. doi: 10.3201/eid2503.181652 (PMC6390735; doi:10.3201/eid2503.181652)
Supplement: Appendix — Additional information regarding Cronobacter sakazakii in clinical samples submitted by countries participating in a multicenter study of C. sakazakii infections in humans, Europe, 2017. [file 18-1652-Techapp-s1.xlsx]

## Sheet: Appendix Table 1
Article DOI: https://doi.org/10.3201/eid2503.181652
Appendix Table 1. Collection of C. sakazakii study isolates
Sample ID	ST	Collection Date	Country of Isolation	Comment	Source Type	Host	Host Age (years)	Host Sex	Isolation Source	Genus	Species	ST	CC	Profile	Percentage Good Targets	Avg. Coverage (Assembled)
101807-1-17	1	01.04.2017	Austria		clinical/host-associated	human	77	male	blood	Cronobacter	sakazakii	1	1	1, 1, 1, 1, 1, 1, 1	99.9	77.8498
800978	1	10.08.2009	Austria	outbreak 1	clinical/host-associated	human	10 days	male	stool	Cronobacter	sakazakii	1	1	1, 1, 1, 1, 1, 1, 1	99.8	79.8731
800979	1	10.08.2009	Austria	outbreak 1	clinical/host-associated	human	12 days	male	stool	Cronobacter	sakazakii	1	1	1, 1, 1, 1, 1, 1, 1	99.8	122.603
56487-17	17	06.10.2017	Austria		clinical/host-associated	human	78	male	urine	Cronobacter	sakazakii	17	17	3, 12, 16, 5, 16, 20, 14	99.7	69.3679
9929-17	17	11.03.2017	Austria		clinical/host-associated	human	5	male	stool	Cronobacter	sakazakii	17	17	3, 12, 16, 5, 16, 20, 14	99.8	74.0469
808921	21	19.12.2017	Austria		clinical/host-associated	human	69	female	stool	Cronobacter	sakazakii	21	21	3, 11, 13, 18, 11, 17, 13	99.6	101.508
16862-17	37	05.07.2017	Austria		clinical/host-associated	human	77	female	blood	Cronobacter	sakazakii	37	37	44, 15, 3, 5, 5, 38, 59	99.7	84.2467
7750-17	4	09.06.2017	Austria		clinical/host-associated	human	3 month	male	blood	Cronobacter	sakazakii	4	4	5, 1, 3, 3, 5, 5, 4	99.8	122.28
800999	4	10.02.2016	Austria	outbreak 2	clinical/host-associated	human	22 days	female	blood	Cronobacter	sakazakii	4	4	5, 1, 3, 3, 5, 5, 4	99.9	99.1469
801005	4	10.02.2016	Austria	outbreak 2	clinical/host-associated	human	16 days	male	tubus	Cronobacter	sakazakii	4	4	5, 1, 3, 3, 5, 5, 4	99.9	89.2447
802520	630	26.04.2017	Austria		clinical/host-associated	human	73	female	stool	Cronobacter	sakazakii	630	-	3, 18, 10, 32, 245, 229, 140	99.7	79.9816
EUCRONI016	13	26.02.2017	Belgium		clinical/host-associated	human	61	male	urine	Cronobacter	sakazakii	13	13	15, 14, 15, 13, 22, 5, 16	99.2	76.7666
EUCRONI002	155	14.11.1997	Belgium	outbreak 3	clinical/host-associated	human	unknown	unknown	sputum	Cronobacter	sakazakii	155	155	69, 8, 13, 95, 89, 56, 103	99.6	98.2085
EUCRONI003	155	06.09.1998	Belgium	outbreak 3	clinical/host-associated	human	newborn	unknown	blood	Cronobacter	sakazakii	155	155	69, 8, 13, 95, 89, 56, 103	99.6	86.6929
EUCRONI004	155	07.09.1998	Belgium	outbreak 3	clinical/host-associated	human	newborn	unknown	faeces	Cronobacter	sakazakii	155	155	69, 8, 13, 95, 89, 56, 103	99.6	82.5726
EUCRONI005	155	07.09.1998	Belgium	outbreak 3	clinical/host-associated	human	newborn	unknown	sputum	Cronobacter	sakazakii	155	155	69, 8, 13, 95, 89, 56, 103	99.6	105.145
EUCRONI006	155	09.1998	Belgium	outbreak 3	clinical/host-associated	human	< 1 year	unknown	rectal swab	Cronobacter	sakazakii	155	155	69, 8, 13, 95, 89, 56, 103	99.5	114.826
EUCRONI007	155	09.1998	Belgium	outbreak 3	clinical/host-associated	human	< 1 year	unknown	rectal swab	Cronobacter	sakazakii	155	155	69, 8, 13, 95, 89, 56, 103	99.5	106.15
EUCRONI008	155	09.1998	Belgium	outbreak 3	clinical/host-associated	human	< 1 year	unknown	rectal swab	Cronobacter	sakazakii	155	155	69, 8, 13, 95, 89, 56, 103	99.6	132.075
EUCRONI009	155	09.1998	Belgium	outbreak 3	clinical/host-associated	human	< 1 year	unknown	rectal swab	Cronobacter	sakazakii	155	155	69, 8, 13, 95, 89, 56, 103	99.6	69.2792
EUCRONI010	155	20.08.1998	Belgium	outbreak 3	clinical/host-associated	human	< 1 year	unknown	blood	Cronobacter	sakazakii	155	155	69, 8, 13, 95, 89, 56, 103	99.5	61.1099
EUCRONI011	155	08.09.1998	Belgium	outbreak 3	clinical/host-associated	human	< 1 year	unknown	faeces	Cronobacter	sakazakii	155	155	69, 8, 13, 95, 89, 56, 103	99.6	65.6257
EUCRONI012	31	03.02.2017	Belgium		clinical/host-associated	human	78	male	wound	Cronobacter	sakazakii	31	31	3, 8, 37, 22, 29, 36, 32	99.8	117.709
EUCRONI001	4	18.08.1995	Belgium		clinical/host-associated	human	newborn	unknown	urine	Cronobacter	sakazakii	4	4	5, 1, 3, 3, 5, 5, 4	99.7	92.7413
10965-17	4	04.01.2017	Czech Republic		clinical/host-associated	human	74	male	rectal swab	Cronobacter	sakazakii	4	4	5, 1, 3, 3, 5, 5, 4	99.8	131.707
436-17	4	17.01.2017	Czech Republic		clinical/host-associated	human	31	male	rectal swab	Cronobacter	sakazakii	4	4	5, 1, 3, 3, 5, 5, 4	99.8	181.319
1481-17	8	23.02.2017	Czech Republic		clinical/host-associated	human	80	female	rectal swab	Cronobacter	sakazakii	8	8	11, 8, 7, 5, 8, 15, 10	99.2	143.532
D97986	1	20.08.2017	Denmark		clinical/host-associated	human	85	female	sputum	Cronobacter	sakazakii	1	1	1, 1, 1, 1, 1, 1, 1	99.9	65.1142
011039Y87	1	29.04.1987	Denmark		clinical/host-associated	human	7 days	male	cerebrospinal fluid	Cronobacter	sakazakii	1	1	1, 1, 1, 1, 1, 1, 1	99.9	86.2697
09331171	148	19.09.2009	Denmark		clinical/host-associated	human	64	female	blood	Cronobacter	sakazakii	148	16	15, 67, 49, 9, 14, 19, 15	99.8	107.962
7669-1964	31	1964	Denmark		clinical/host-associated	human	7 days	female	cerebrospinal fluid	Cronobacter	sakazakii	31	31	3, 8, 37, 22, 29, 36, 32	98.3	98.1197
03319241	4	2003	Denmark		clinical/host-associated	human	unknown	unknown	unknown	Cronobacter	sakazakii	4	4	5, 1, 3, 3, 5, 5, 4	99.8	108.764
17007483	58	17.01.2017	Denmark		clinical/host-associated	human	69	male	urine	Cronobacter	sakazakii	58	-	15, 8, 39, 36, 38, 38, 47	99.5	101.628
B1088900	21	03.05.2010	France	outbreak 4	clinical/host-associated	human	86	male	rectal swab	Cronobacter	sakazakii	21	21	3, 11, 13, 18, 11, 17, 13	98.5	86.6432
B1095891	21	03.06.2010	France	outbreak 4	clinical/host-associated	human	67	male	rectal swab	Cronobacter	sakazakii	21	21	3, 11, 13, 18, 11, 17, 13	98.7	85.917
88518	21	30.06.2011	France	outbreak 4	clinical/host-associated	human	78	male	pulmonary specimen	Cronobacter	sakazakii	21	21	3, 11, 13, 18, 11, 17, 13	97.7	75.2219
85516	21	04.07.2011	France	outbreak 4	clinical/host-associated	human	55	female	rectal swab	Cronobacter	sakazakii	21	21	3, 11, 13, 18, 11, 17, 13	98.7	101.065
92000	21	02.08.2011	France	outbreak 4	clinical/host-associated	human	56	male	pulmonary specimen	Cronobacter	sakazakii	21	21	3, 11, 13, 18, 11, 17, 13	98.7	98.8845
92143	21	02.08.2011	France	outbreak 4	clinical/host-associated	human	63	female	rectal swab	Cronobacter	sakazakii	21	21	3, 11, 13, 18, 11, 17, 13	98.7	78.8779
10762	21	07.08.2011	France	outbreak 4	clinical/host-associated	human	52	male	abscess	Cronobacter	sakazakii	21	21	3, 11, 13, 18, 11, 17, 13	98.7	74.8563
99160341467	21	03.02.2016	France	outbreak 4	clinical/host-associated	human	67	female	peritoneal liquid	Cronobacter	sakazakii	21	21	3, 11, 13, 18, 11, 17, 13	98.7	53.6845
93003	21	before 2017	France	outbreak 4	clinical/host-associated	human	unknown	unknown	unknown	Cronobacter	sakazakii	21	21	3, 11, 13, 18, 11, 17, 13	98.5	101.391
CFS-2433	1	before 2009	Canada	received from Ireland	clinical/host-associated	human	unknown	unknown	unknown	Cronobacter	sakazakii	1	1	1, 1, 1, 1, 1, 1, 1	97.9	100.146
423410	12	2017	Ireland		clinical/host-associated	human	65	male	blood	Cronobacter	sakazakii	12	-	18, 17, 10, 12, 18, 24, 18	99.6	85.791
CFS-2437	4	before 2009	USA	received from Ireland	clinical/host-associated	human	unknown	unknown	unknown	Cronobacter	sakazakii	4	4	5, 1, 3, 3, 5, 5, 4	99.8	110.943
CFS-2443	4	before 2009	Switzerland	received from Ireland	clinical/host-associated	human	newborn	unknown	unknown	Cronobacter	sakazakii	4	4	5, 1, 3, 3, 5, 5, 4	99.9	103
CFS-2436	50	before 2009	USA	received from Ireland	clinical/host-associated	human	unknown	unknown	septum	Cronobacter	sakazakii	50	?	3, 8, 13, 15, 22, 20, 21	99.8	108.2
CFS-2432	8	before 2009	Canada	received from Ireland	clinical/host-associated	human	unknown	unknown	unknown	Cronobacter	sakazakii	8	8	11, 8, 7, 5, 8, 15, 10	99.3	104.861
CFS-2434	8	before 2009	Canada	received from Ireland	clinical/host-associated	human	unknown	unknown	unknown	Cronobacter	sakazakii	8	8	11, 8, 7, 5, 8, 15, 10	99.3	113.698
CFS-2435	8	before 2009	Canada	received from Ireland	clinical/host-associated	human	unknown	unknown	unknown	Cronobacter	sakazakii	8	8	11, 8, 7, 5, 8, 15, 10	99.1	95.8298
70030374	1	29.12.2011	Norway		clinical/host-associated	human	95	male	blood	Cronobacter	sakazakii	1	1	1, 1, 1, 1, 1, 1, 1	99.9	79.4063
170215-0130	17	14.02.2017	Norway		clinical/host-associated	human	87	male	blood	Cronobacter	sakazakii	17	17	3, 12, 16, 5, 16, 20, 14	99.8	80.0849
12326991	4	17.11.2012	Norway		clinical/host-associated	human	74	female	blood	Cronobacter	sakazakii	4	4	5, 1, 3, 3, 5, 5, 4	99.7	114.471
34715964N2	8	14.06.2012	Norway		clinical/host-associated	human	86	male	blood	Cronobacter	sakazakii	8	8	11, 8, 7, 5, 8, 15, 10	98.4	78.0857
M732000	40	17.05.2017	Portugal		clinical/host-associated	human	60	male	urine	Cronobacter	sakazakii	40	40	3, 15, 28, 22, 5, 38, 19	99.8	99.7
80357408-17	33	15.06.2017	Scotland-UK		clinical/host-associated	human	73	female	faeces	Cronobacter	sakazakii	33	-	49, 10, 53, 55, 54, 20, 74	99.6	103.143
80363028-17	4	07.06.2017	Scotland-UK		clinical/host-associated	human	71	male	urine	Cronobacter	sakazakii	4	4	5, 1, 3, 3, 5, 5, 4	98.6	68.82
07-2005	184	01.04.2017	Slovenia		clinical/host-associated	human	54	male	tracheal aspirate	Cronobacter	sakazakii	184	142	3, 36, 74, 97, 86, 20, 107	99.7	43.4434
2017C1	40	29.03.2017	Switzerland		clinical/host-associated	human	55	female	cervix	Cronobacter	sakazakii	40	40	3, 15, 28, 22, 5, 38, 19	99.7	80.856

## Sheet: Appendix Table 2
Article DOI: https://doi.org/10.3201/eid2503.181652
Appendix Table 2. Antimicrobial resistance analysis of 21 human C. sakazakii isolates obtained in 2017
Antibiotic resistance genes	ampC variant	country of isolation	sample-ID	Ampicillin	Amoxicillin- clavulanic acid	Piperacillin- tazobactam	Cefotaxime	Ceftazidime	Cefepime	Aztreonam	Imipenem	Meropenem	Amikacin	Gentamicin	Ciprofloxacin	Moxifloxacin	Trimethoprim- sulfamethoxazole
CRP, emrB, emrR, GlpT, marR, H-NS, marA, msbA, msrB, patA	CSA-2	Austria	802520	S	S	S	S	S	S	S	S	S	S	S	S	S	S
CRP, emrB, emrR, GlpT, marR, FosX, H-NS, mprF, marA, msbA, msrB, norB, patA	CSA-2	Austria	7750-17	S	S	S	S	S	S	S	S	S	S	S	S	S	S
CRP, emrB, emrR, GlpT, marR, H-NS, marA, msbA, msrB, patA	CSA-1	Austria	16862-17	S	S	S	S	S	S	S	S	S	S	S	S	S	S
CRP, emrB, emrR, GlpT, marR, H-NS, marA, msbA, msrB, patA, vgaC	CSA-2	Austria	56487-17	S	S	S	S	S	S	S	S	S	S	S	S	S	S
CRP, emrB, emrR, GlpT, marR, H-NS, marA, msbA, msrB, patA, vgaC	CSA-2	Austria	808921	S	S	S	S	S	S	S	S	S	S	S	S	S	S
CRP, emrB, emrR, GlpT, marR, H-NS, marA, msbA, msrB, patA	CSA-2	Austria	101807-17	S	S	S	S	S	S	S	S	S	S	S	S	S	S
CRP, emrB, emrR, GlpT, marR, H-NS, marA, msbA, msrB, patA	CSA-2	Austria	9929-17	S	S	S	S	S	S	S	S	S	S	S	S	S	S
CRP, emrB, emrR, GlpT, marR, H-NS, marA, msbA, msrB, patA	CSA-2	Belgium	EUCRONI012	S	S	S	S	S	S	S	S	S	S	S	S	S	S
CRP, emrB, emrR, GlpT, marR, H-NS, marA, msbA, msrB, patA	CSA-2	Belgium	EUCRONI016	S	S	S	S	S	S	S	S	S	S	S	S	S	S
CRP, emrB, emrR, GlpT, marR, H-NS, marA, msbA, msrB, patA	CSA-1	Czech Republic	1481-17	S	S	S	S	S	S	S	S	S	S	S	S	S	S
CRP, emrB, emrR, GlpT, marR, H-NS, marA, msbA, msrB, patA	CSA-2	Czech Republic	436-17	S	S	S	S	S	S	S	S	S	S	S	S	S	S
CRP, emrB, emrR, GlpT, marR, H-NS, marA, msbA, msrB, patA, vgaC	CSA-2	Czech Republic	10965-17	S	S	S	S	S	S	S	S	S	S	S	S	S	S
CRP, emrB, emrR, GlpT, marR, H-NS, marA, msbA, msrB, patA	CSA-2	Denmark	17007483	S	S	S	S	S	S	S	S	S	S	S	S	S	S
CRP, emrB, emrR, GlpT, marR, H-NS, marA, msbA, msrB, patA	CSA-2	Denmark	D97986	S	S	S	S	S	S	S	S	S	S	S	S	S	S
CRP, emrB, emrR, GlpT, marR, H-NS, marA, msbA, msrB, patA, vgaC	CSA-1	Ireland	423410	S	S	S	S	S	S	S	S	S	S	S	S	S	S
CRP, emrB, emrR, GlpT, marR, H-NS, marA, msbA, msrB, patA	CSA-2	Norway	170215-0130	S	S	S	S	S	S	S	S	S	S	S	S	S	S
CRP, emrB, emrR, GlpT, marR, H-NS, marA, msbA, msrB, patA, vgaC	CSA-2	Portugal	M732000	S	S	S	S	S	S	S	S	S	S	S	S	S	S
CRP, emrB, emrR, GlpT, marR, H-NS, marA, msbA, msrB, patA, vgaC	CSA-2	Scotland	80357408-17	S	S	S	S	S	S	S	S	S	S	S	S	S	S
CRP, emrB, emrR, GlpT, marR, H-NS, marA, msbA, msrB, patA, vgaC	CSA-2	Scotland	80363028-17	S	S	S	S	S	S	S	S	S	S	S	S	S	S
AAC(6')-Ib-cr, aadA16, aadA2, ANT(2'')-Ia, arr-3, catB3, CRP, CTX-M-9, emrB, emrR, GlpT, marR, H-NS, marA, msbA, msrB, OXA-1, patA, QnrA1, sul1	CSA-1	Slovenia	07_2005	R	S	S	R	S	S	S	S	S	S	I	S	R	R
CRP, emrB, emrR, GlpT, marR, H-NS, marA, msbA, msrB, patA	CSA-2	Switzerland	2017C1	S	S	S	S	S	S	S	S	S	S	S	S	S	S
				S = sensitive
				I = intermediate
				R = resistant
